# Supplementary material for: Recapitulation of selective nuclear import and export with a perfectly repeated 12mer GLFG peptide
Source: Nat Commun. 2021 Jun 30;12:4047. doi: 10.1038/s41467-021-24292-5 (PMC8245513; doi:10.1038/s41467-021-24292-5)
Supplement: Supplementary file 4 — Source Data [file 41467_2021_24292_MOESM4_ESM.xlsx]

## Sheet: Figure 4b
Figure 4b: Hoechst 33342 fluorescence in the presence of:
		Plasmid	Nup116	Mac98A	GLFG52x12	Nsp1 274-601	Buffer only
	Measurement 1	856.682	235.709	89.8744	92.4246	3.60062	1.53465
	Measurement 2	853.804	171.724	76.9756	130.104	3.67188	1.24456
	Measurement 3	891.198	213.595	82.6919	100.747	4.68687	1.09056
	Average	867.228	207.009	83.1806	107.759	3.98646	1.28992
	S.D.	20.8084	32.4968	6.46325	19.7943	0.607624	0.225493

## Sheet: Figure 4c
Figure 4c: Emission spectra with Hoechst 33342
	Plasmid			Nup116			Mac98A
	Wavelength (nm)	Normalized fluorescence		Wavelength (nm)	Normalized fluorescence		Wavelength (nm)	Normalized fluorescence
	390	4.71826		390	4.06211		395	13.3333
	395	8.55777		395	7.14527		400	17.7778
	400	14.6392		400	11.6687		405	21.7361
	405	23.3476		405	17.2837		410	30.6944
	410	33.4476		410	25.6442		415	32.1528
	415	44.7701		415	33.9822		420	42.2222
	420	56.1548		420	42.9616		425	46.4583
	425	66.9337		425	53.4939		430	56.8056
	430	74.9218		430	61.8206		435	63.0556
	435	82.6515		435	71.0701		440	70.4167
	440	90.7388		440	81.9737		445	77.4306
	445	97.4921		445	91.2456		450	88.4028
	450	100		450	97.0519		455	91.6667
	455	97.4121		455	100		460	93.4028
	460	90.4697		460	96.6468		465	92.7778
	465	84.4221		465	96.5118		470	94.5833
	470	79.6439		470	96.298		475	100
	475	76.3656		475	96.9281		480	98.4722
	480	71.9487		480	95.8366		485	97.3611
	485	68.0077		485	94.4638		490	97.5
	490	62.9028		490	91.8308		495	93.1944
	495	57.3965		495	87.6224		500	96.8056
	500	52.2546		500	83.729		505	93.6806
	505	47.4256		505	78.5192		510	88.0556
	510	42.4552		510	73.4669		515	79.7222
	515	37.5593		515	68.4483		520	74.6528
	520	33.3961		520	63.1709		525	74.4444
	525	29.9618		525	58.8162		530	69.4444
	530	26.5344		530	53.9327		535	65.0694
	535	23.2561		535	48.464		540	63.8194
	540	20.3015		540	44.1319		545	49.3056
	545	17.8928		545	40.2273		550	54.5833
	550	15.5863		550	36.424		555	48.0556
	555	13.6212		555	32.7782		560	42.5694
	560	12.0636		560	29.7176		565	38.75
	565	10.4452		565	26.5331		570	36.25
	570	9.06058		570	23.8213		575	35.9722
	575	7.9035		575	20.5919		580	31.1111
	580	6.90172		580	19.4329		585	28.125
	585	6.00989		585	16.6198		590	22.5
	590	5.2549		590	14.6394		595	17.7778
	595	4.55527		595	14.2118		600	17.3611
	600	4.01787		600	12.9628		605	23.125
	605	3.46585		605	12.0176		610	18.6111
	610	2.94997		610	9.59829		615	19.4444
	615	2.56095		615	8.49556		620	13.4028
	620	2.32646		620	7.94419		625	15.9028
	625	2.02123		625	7.10026		630	12.2917
	630	1.70986		630	6.32384		635	7.43056
	635	1.47537		635	5.23236		640	12.0139
	640	1.3685		640	4.43344		645	5.69444
	645	1.11864		645	5.11984		650	4.30556
	650	0.984093		650	4.07337		655	0.763889
	655	0.814183		655	2.44177		660	1.94444
	660	0.92105		660	2.3405		665	6.73611
	665	0.744989		665	2.28424		670	0
	670	0.637354		670	2.71183		675	0
	675	0.67272		675	1.45156		680	5.27778
	680	0.405938		680	-0.180038		685	1.11111
	685	0.415164		685	3.33071		690	3.33333
	690	0.309067		690	1.95792		695	0
	695	0.402863		695	-0.180038		700	2.70833
	700	0.211426		700	0.371329
	705	0.221421		705	2.43052
	710	0.195281		710	0
	715	0.101485		715	0.765163
	720	0.0668876		720	3.13942
	725	0.0115323		725	2.1267
	730	0.138388		730	-0.382581
	735	-0.0330594		735	0
	740	0.10456		740	0
	745	-0.168372		745	0
	750	0.109173		750	0.720153

## Sheet: Figure 4d
Figure 4d: Emission spectra with Hoechst 34580
	Plasmid			Nup116			Mac98A
	Wavelength (nm)	Normalized fluorescence		Wavelength (nm)	Normalized fluorescence		Wavelength (nm)	Normalized fluorescence
	415	75		411.8	0.101338		411.8	0.11714
	425	89.4349		417.1	3.93177		417.1	4.97274
	430	93.4302		422.4	13.8349		422.4	17.3269
	435	97.2539		427.7	26.2385		427.7	32.0572
	440	100		433	44.1767		433	53.0437
	445	99.1527		438.3	53.5855		438.3	63.1206
	450	94.4035		443.6	60.8354		443.6	69.9069
	455	85.5939		448.9	70.9569		448.9	79.9717
	460	75.1396		454.2	82.1904		454.2	91.9674
	465	65.6065		459.5	83.1783		459.5	91.1234
	470	58.5218		464.8	89.3528		464.8	95.5581
	475	52.7407		470.1	96.1824		470.1	100
	480	46.9617		475.4	94.4531		475.4	93.8454
	485	42.2234		480.7	97.2823		480.7	92.6541
	490	37.32		486	96.2952		486	88.5768
	495	33.0487		491.3	96.412		491.3	84.1573
	500	29.1316		496.6	92.3047		496.6	77.7588
	505	26.1552		501.9	100		501.9	81.4045
	510	23.0138		507.2	89.2509		507.2	69.7282
	515	20.6392		512.5	94.9963		512.5	70.0118
	520	18.6513		517.8	91.7956		517.8	65.5854
	525	17.313		523.1	84.7007		523.1	58.8573
	530	15.84		528.4	85.6927		528.4	55.9961
	535	14.7711		533.7	77.476		533.7	48.641
	540	13.4871		539	76.3326		539	46.5174
	545	12.6333		544.3	69.6515		544.3	41.2903
	550	11.899		549.6	68.2951		549.6	38.6264
	555	11.3841		554.9	60.681		554.9	34.5791
	560	10.6085		560.2	55.634		560.2	30.2773
	565	9.90028		565.5	50.0413		565.5	27.0788
	570	9.20289		570.8	48.2548		570.8	25.4232
	575	8.5533		576.1	41.2805		576.1	21.9609
	580	8.36864		581.4	40.7512		581.4	21.1843
	585	7.50831		586.7	34.7592		586.7	17.6704
	590	7.16939		592	29.7928		592	15.1261
	595	6.73706		597.3	27.5064		597.3	13.8856
	600	6.28082		602.6	24.8044		602.6	12.49
	605	5.85718		607.9	21.7816		607.9	11.039
	610	5.4596		613.2	19.6705		613.2	9.6879
	615	4.80784		618.5	18.8357		618.5	9.38591
	620	4.38202		623.8	14.8451		623.8	7.41855
	625	3.83237		629.1	14.365		629.1	7.45624
	630	3.99965		634.4	12.1126		634.4	6.05707
	635	3.50214		639.7	10.1863		639.7	5.05032
	640	2.81127		645	8.8428		645	4.27645
	645	2.88514		650	7.5365		650	2.02757
	650	2.52015		655	6.54077		655	2.03331
	655	2.48104		660	5.03729		660	2.03851
	660	2.32462		665	1.03107		665	1.03092
	665	2.39849
	670	1.97484
	675	1.51861
	680	1.35567
	685	1.56206
	690	0.986335
	695	1.39477
	700	0.0847292

## Sheet: Figure 4e
Figure 4e: Emission spectra of Hoechst33342-stained Nup116 at different excitation wavelengths
	Ex 300nm			Ex 360nm			Ex 405nm
	Wavelength (nm)	Normalized fluorescence		Wavelength (nm)	Normalized fluorescence		Wavelength (nm)	Normalized fluorescence
	400	0		390	4.06211		425	29.8444
	405	7.86096		395	7.14527		430	39.7557
	410	18.2857		400	11.6687		435	48.4231
	415	29.2019		405	17.2837		440	58.2213
	420	41.6988		410	25.6442		445	68.7889
	425	52.806		415	33.9822		450	75.8462
	430	62.5164		420	42.9616		455	81.1878
	435	72.7713		425	53.4939		460	84.7054
	440	82.4251		430	61.8206		465	87.3135
	445	92.3088		435	71.0701		470	92.2642
	450	99.2397		440	81.9737		475	94.4102
	455	100		445	91.2456		480	97.8098
	460	97.8111		450	97.0519		485	100
	465	96.2481		455	100		490	99.8476
	470	94.8336		460	96.6468		495	98.7685
	475	96.1915		465	96.5118		500	95.7204
	480	95.2544		470	96.298		505	93.5277
	485	93.0125		475	96.9281		510	88.6507
	490	89.837		480	95.8366		515	82.9404
	495	86.1735		485	94.4638		520	78.6534
	500	81.0743		490	91.8308		525	73.4544
	505	78.1145		495	87.6224		530	69.3149
	510	72.0181		500	83.729		535	63.1253
	515	66.7138		505	78.5192		540	57.4986
	520	61.5298		510	73.4669		545	54.48
	525	57.1979		515	68.4483		550	48.1478
	530	51.7734		520	63.1709		555	44.5146
	535	47.2294		525	58.8162		560	39.3132
	540	43.2971		530	53.9327		565	36.4445
	545	38.2828		535	48.464		570	32.4402
	550	34.8103		540	44.1319		575	29.665
	555	31.3377		545	40.2273		580	26.784
	560	28.6432		550	36.424		585	23.2836
	565	25.8071		555	32.7782		590	21.7055
	570	22.911		560	29.7176		595	18.7434
	575	20.8246		565	26.5331		600	17.1358
	580	18.8656		570	23.8213		605	15.1348
	585	17.1824		575	20.5919		610	13.9205
	590	14.9404		580	19.4329		615	11.6738
	595	13.137		585	16.6198		620	10.7102
	600	11.8887		590	14.6394		625	9.92109
	605	10.2691		595	14.2118		630	8.51012
	610	9.28251		600	12.9628		635	7.32775
	615	8.5293		605	12.0176		640	7.21467
	620	7.02642		610	9.59829		645	6.87299
	625	6.19187		615	8.49556		650	5.2039
	630	6.08225		620	7.94419		655	4.95809
	635	4.91884		625	7.10026		660	4.25506
	640	4.89763		630	6.32384		665	4.33126
	645	4.40256		635	5.23236		670	3.63806
	650	3.33817		640	4.43344		675	2.93749
	655	3.68118		645	5.11984		680	2.56139
	660	2.57081		650	4.07337		685	3.17101
	665	2.57435		655	2.44177		690	1.29053
	670	3.31341		660	2.3405		695	2.4434
	675	2.59203		665	2.28424		700	1.0865
	680	1.1528		670	2.71183		705	1.65925
	685	1.70444		675	1.45156		710	1.46752
	690	2.85017		680	-0.180038		715	1.32003
	695	1.24828		685	3.33071		720	1.17991
	700	1.94491		690	1.95792		725	1.18729
	705	0.601153		695	-0.180038		730	1.16025
	710	0		700	0.371329		735	1.57567
	715	1.00781		705	2.43052		740	0.626828
	720	0.689558		710	0		745	0.189278
	725	0.0141448		715	0.765163		750	0.634203
	730	0.459705		720	3.13942
	735	0.258142		725	2.1267
	740	0.763818		730	-0.382581
	745	0		735	0
	750	0.293504		740	0
				745	0
				750	0.720153

## Sheet: Figure 6c
Figure 6c: Analyses of phase-separation of FG domain variants

## Sheet: Figure 6e
Figure 6e: Fluorescence recovery after photobleaching labelled FG phases
		Normalized fluorescence recovery
	Time (s)	Mac98A	Mac98A ΔGLEBS	prf.GLFG52x12[+GLEBS]	prf.GLFG52x12
	0	0	0	0	0
	2	0.0224521	0.0407103	0.00052311	0.0490152
	4	0.0247056	0.079494	0	0.0946523
	6	0.0251264	0.110621	0	0.135709
	8	0.0241925	0.142433	0	0.173817
	10	0.0222146	0.178215	0.00200674	0.213092
	12	0.0209197	0.210408	0.00383475	0.248993
	14	0.0221815	0.235839	0.00317396	0.29584
	16	0.0198684	0.270068	0	0.326332
	18	0.0252253	0.295244	0	0.359453
	20	0.0202468	0.324733	0.00388109	0.397081
	22	0.0227178	0.352536	0.00374203	0.423571
	24	0.0173743	0.37994	0.00367373	0.449435
	26	0.0208401	0.396557	0.00494628	0.472021
	28	0.0231719	0.417266	0.00551353	0.500303
	30	0.0197772	0.441632	0.00357997	0.531343
	32	0.0194043	0.458132	0.0084857	0.546394
	34	0.0192373	0.477592	0.00716398	0.585754
	36	0.0210891	0.496413	0.00261892	0.584096
	38	0.0166741	0.513818	0.00414914	0.592597
	40	0.0214417	0.529877	0.00609397	0.618472
	42	0.0186127	0.552429	0.00668364	0.628437
	44.003	0.0172689	0.560334	0.00937968	0.645242
	46	0.0236358	0.580652	0.0055471	0.662889
	48	0.0184866	0.593519	0.00865694	0.685169
	50	0.0153397	0.603667	0.0105888	0.691588
	52	0.0160272	0.616236	0.0106641	0.701606
	54	0.0177645	0.64401	0.0102225	0.711763
	56.003	0.0183159	0.644885	0.0115219	0.733539
	58.003	0.0217382	0.649596	0.0122328	0.737186
	60.003	0.0211841	0.669604	0.00842943	0.738404
	62	0.0273362	0.671782	0.0101312	0.754549
	64	0.0238823	0.69196	0.00970129	0.755924
	66	0.0219902	0.675248	0.0108851	0.763559
	68.003	0.0244711	0.696801	0.0114686	0.782404
	70.003	0.0232187	0.71521	0.00933661	0.794833
	72.003	0.0217637	0.717795	0.00774104	0.803724
	74.003	0.0232236	0.725473	0.0123825	0.802672
	76.003	0.0276983	0.721466	0.0113106	0.814867
	78.003	0.0257695	0.727417	0.0134041	0.817547
	80.003	0.0265694	0.743523	0.0133273	0.806027
	82.003	0.0238688	0.748812	0.0127614	0.822312
	84.003	0.0279146	0.762603	0.0123321	0.834277
	86.003	0.0275347	0.770097	0.0113577	0.838253
	88.003	0.0245189	0.770267	0.0127424	0.839942
	90.003	0.0164309	0.779967	0.0130108	0.846648
	92.003	0.0249789	0.774559	0.0128944	0.861199
	94.003	0.0233503	0.78718	0.014039	0.854038
	96.003	0.0228499	0.791735	0.0143936	0.858107
	98.003	0.023295	0.799685	0.0164445	0.861985
	100.003	0.0212082	0.805553	0.011145	0.861097
	102.003	0.0158553	0.806345	0.0113391	0.875485
	104.003	0.0212584	0.807647	0.0159551	0.871842
	106.003	0.0172683	0.811407	0.0184216	0.891894
	108.003	0.0106537	0.826681	0.0134373	0.884305
	110.003	0.0124517	0.827315	0.0162803	0.877442
	112.003	0.0119057	0.836676	0.0173075	0.90053
	114.003	0.0088575	0.852212	0.0168909	0.902505
	116.003	0.006999	0.832964	0.014568	0.906662
	118.003	0.00652848	0.838463	0.0168984	0.901267
	120.003	0.00740986	0.837814	0.019337	0.897647
	122.003	0.0180785	0.84845	0.0182327	0.892833
	124.003	0.0248115	0.858548	0.0173339	0.903722
	126.003	0.0248398	0.852363	0.0146499	0.904616
	128.005	0.0173377	0.859563	0.0166082	0.911184
	130.005	0.0102409	0.86258	0.0157623	0.916133
	132.003	0.0129079	0.881852	0.0126833	0.911783
	134.003	0.011682	0.870858	0.0142097	0.909893
	136.003	0.0193234	0.875851	0.0122547	0.901428
	138.003	0.0232774	0.871995	0.0132757	0.916788
	140.005	0.0282554	0.876556	0.0188612	0.911495
	142.005	0.0329423	0.891474	0.0192096	0.921437
	144.005	0.0314279	0.880248	0.013205	0.924559
	146.005	0.0262206	0.88343	0.0177608	0.918057
	148.005	0.0286292	0.885489	0.018675	0.918197
	150.003	0.0243282	0.884516	0.0205382	0.919664
	152.005	0.0208772	0.893541	0.016741	0.943539
	154.005	0.0234374	0.888521	0.0180766	0.932283
	156.005	0.0291831	0.903459	0.0220025	0.935779
	158.005	0.0340674	0.909663	0.0217228	0.934416
	160.005	0.0237017	0.896106	0.0219516	0.92755
	162.005	0.032648	0.898248	0.0203062	0.937541
	164.005	0.0289002	0.921331	0.020272	0.926335
	166.005	0.0227554	0.908173	0.0161006	0.938564
	168.005	0.0287449	0.903978	0.0178056	0.937556
	170.005	0.0299788	0.916122	0.0174708	0.937146
	172.005	0.0244578	0.918046	0.0167876	0.952368
	174.005	0.0268832	0.895242	0.0216424	0.953087
	176.005	0.0288815	0.921417	0.0208026	0.942794
	178.005	0.0239342	0.917422	0.0200697	0.961724
	180.005	0.0311805	0.909484	0.0231272	0.950205
	182.005	0.0191886	0.92527	0.0231022	0.961527
	184.005	0.00879636	0.92127	0.0236957	0.956904
	186.005	0.0128074	0.919027	0.0227868	0.97796
	188.005	0.0117323	0.932114	0.0235127	0.966395
	190.005	0.0188848	0.941341	0.0186173	0.972756
	192.005	0.0223195	0.94665	0.0196005	0.95849
	194.005	0.0136289	0.944191	0.0203093	0.95225
	196.005	0.0159376	0.943725	0.01886	0.955113
	198.005	0.0133654	0.935948	0.0180603	0.959658
	200.008	0.0105077	0.93661	0.0180958	0.968091
	202.005	0.0174798	0.941876	0.0187988	0.974726
	204.005	0.0160362	0.934343	0.0209377	0.966762
	206.005	0.0105022	0.952316	0.0213917	0.987101
	208.005	0.0121244	0.952214	0.0230943	0.988449
	210.005	0.0116125	0.937873	0.0217329	0.971094
	212.008	0.0163498	0.932134	0.0243809	0.976559
	214.008	0.0248457	0.947598	0.0249215	0.981431
	216.008	0.0230889	0.952704	0.023182	0.988466
	218.008	0.0297564	0.943345	0.0282628	0.968988
	220.005	0.0284933	0.944651	0.0259032	0.979817
	222.008	0.0198992	0.945759	0.0297186	1.00715
	224.008	0.0177471	0.944229	0.0273159	1.00099
	226.008	0.0187093	0.955518	0.0302783	0.986764
	228.008	0.0191188	0.964364	0.0289299	0.984051
	230.008	0.0100527	0.958646	0.0296353	0.975241
	232.008	0.00888111	0.967639	0.0265038	0.984551
	234.008	0.00597975	0.955347	0.0271771	0.974146
	236.008	-0.000104567	0.9629	0.0315402	0.997622
	238.008	0.00524583	0.96916	0.0294573	0.996222
	240.008	0.00272766	0.962078	0.0294022	0.990201
	242.008	0.00623454	0.963755	0.03068	0.989512
	244.008	0.00466027	0.977604	0.029826	0.989414
	246.008	0.00020509	0.971192	0.0320457	0.987594
	248.008	0.00659621	0.968322	0.0352332	0.992832
	250.008	0.00282394	0.96624	0.0332297	1.00132
	252.008	0.00330031	0.966005	0.0384933	0.990424
	254.008	0.00249135	0.962542	0.0322492	1.02608
	256.008	0.00377975	0.953411	0.0361332	1.01298
	258.008	0.00147279	0.970293	0.0361005	1.00866
	260.008	0.000845655	0.979893	0.0374076	1.00682
	262.008	0.0051217	0.975238	0.0354531	1.01553
	264.008	0.00583355	0.966777	0.0354944	0.990023
	266.008	0.00287265	0.959771	0.0323443	0.997986
	268.008	0.00174425	0.964496	0.0346359	0.992841
	270.008	0.0028964	0.979859	0.0334533	1.02161
	272.008	0.00626385	0.959629	0.033243	1.00762
	274.008	0.00261484	0.970663	0.0339374	0.994736
	276.008	0.0058516	0.98124	0.0349706	1.02078
	278.008	0.00761973	0.976676	0.0310778	1.02115
	280.008	0.00517159	0.97046	0.0325817	1.02565
	282.008	0.000861281	0.974818	0.0318386	1.01029
	284.011	0.0101087	0.971565	0.0329042	1.01729
	286.011	0.00794209	0.98235	0.0343935	0.997206
	288.011	0.0134834	0.979809	0.0380939	0.997982
	290.008	0.00717233	0.971954	0.0361388	1.00174
	292.008	0.00887825	0.973933	0.0349755	0.997204
	294.008	0.0110529	0.983578	0.0330476	1.01966
	296.011	0.00928814	0.9837	0.0379341	1.02217
	298.011	0.0092656	0.987612	0.035107	1.02877
	300.011	0.0100234	0.98301	0.0369862	1.01243
	302.011	0.00988352	0.986773	0.0408464	1.00964
	304.011	0.0104874	0.978423	0.03961	1.01558
	306.011	0.00712476	0.983992	0.0384703	1.00762
	308.011	0.00660673	0.978581	0.0426938	1.0047
	310.011	0.00844387	0.986366	0.0388164	1.0271
	312.011	0.0117179	0.98426	0.0384607	1.01642
	314.011	0.00844433	0.977237	0.036787	1.02021
	316.011	0.00611627	0.979109	0.0400661	1.01121
	318.011	0.012801	0.979002	0.037625	1.01068
	320.011	0.0118154	0.985221	0.0391292	1.02389
	322.011	0.0138211	0.982205	0.0352878	1.0224
	324.011	0.0162512	0.982656	0.0372429	1.03297
	326.011	0.00936365	0.982128	0.0390843	1.02036
	328.011	0.0110536	0.992611	0.0402316	1.02432
	330.011	0.0097831	0.993451	0.0359007	1.01507
	332.011	0.014136	0.987553	0.0373753	1.01893
	334.011	0.00812336	0.997397	0.0382971	1.01705
	336.011	0.00520305	0.997444	0.0435198	1.01163
	338.011	0.00462723	0.991867	0.0384484	1.00328
	340.011	0.0115014	0.986275	0.0431479	1.00431
	342.011	0.0105638	0.994208	0.0381643	1.01938
	344.011	0.00588872	0.988079	0.0364185	1.00276
	346.011	0.0146028	1.00434	0.0386406	1.00797
	348.011	0.0106918	0.988572	0.0376064	1.01878
	350.011	0.0109021	1.00488	0.0395462	0.999718
	352.011	0.0118333	0.997033	0.0364517	1.0192
	354.011	0.010227	0.995279	0.0389351	1.01151
	356.013	0.0143558	0.988359	0.040945	1.01148
	358.013	0.00262357	0.995426	0.035858	1.03239

## Sheet: Figure 7b
Figure 7b: Fluorescence recovery after photobleaching NTF2 within FG phases assembled from FG domain variants
	Time (s)	prf.GLFG52x12[+GLEBS]	prf.GLFG52x12
	0	0	0
	1.445	0.0541377	0.108216
	3.448	0.108089	0.207005
	5.443	0.155775	0.280363
	7.44	0.2139	0.370386
	9.453	0.248469	0.402433
	11.45	0.276145	0.468713
	13.448	0.312782	0.506538
	15.443	0.384692	0.571192
	17.44	0.369799	0.627543
	19.453	0.435683	0.636749
	21.45	0.460162	0.662387
	23.448	0.484569	0.703349
	25.443	0.519128	0.72935
	27.44	0.555833	0.741806
	29.453	0.56193	0.756121
	31.45	0.607119	0.757699
	33.448	0.619647	0.790634
	35.445	0.616113	0.783893
	37.44	0.655515	0.814589
	39.453	0.691752	0.831271
	41.45	0.67559	0.861723
	43.448	0.698527	0.845154
	45.443	0.699082	0.874537
	47.44	0.717854	0.8678
	49.453	0.732022	0.866441
	51.45	0.751654	0.926754
	53.448	0.776536	0.88005
	55.445	0.759049	0.893185
	57.455	0.806776	0.920997
	59.453	0.765651	0.909933
	61.45	0.796525	0.928796
	63.448	0.78472	0.919894
	65.443	0.805319	0.934568
	67.455	0.828425	0.939691
	69.453	0.839871	0.961857
	71.45	0.85274	0.942216
	73.448	0.849608	0.942986
	75.445	0.863606	0.929759
	77.455	0.795755	0.919812
	79.453	0.875059	0.946603
	81.45	0.864911	0.970784
	83.448	0.833061	0.9523
	85.445	0.883821	0.919416
	87.455	0.905751	0.968664
	89.453	0.848194	0.965438
	91.45	0.900433	0.971548
	93.448	0.873337	0.952143
	95.443	0.884261	0.96961
	97.455	0.888998	0.977496
	99.453	0.902305	0.961399
	101.45	0.896986	0.969294
	103.448	0.888712	0.977768
	105.443	0.893232	0.977654
	107.455	0.921645	0.97272
	109.453	0.906483	0.952509
	111.45	0.890568	0.963841
	113.448	0.875889	0.966204
	115.445	0.914755	0.943003
	117.458	0.895566	0.978611
	119.453	0.892861	1.00162
	121.45	0.886413	0.991633
	123.448	0.952437	0.960535
	125.443	0.890242	0.975331
	127.455	0.909512	0.973136
	129.453	0.942211	0.973683
	131.45	0.912768	0.980395
	133.448	0.935774	0.962025
	135.46	0.906368	0.962507
	137.458	0.932707	0.955135
	139.453	0.914488	n.d.
	141.45	0.963613	n.d.
	143.448	0.976399	n.d.
	145.46	0.924201	n.d.
	147.455	0.919419	n.d.
	149.453	0.965716	n.d.
	151.45	0.951485	n.d.
	153.448	0.932489	n.d.
	155.46	0.954838	n.d.
	157.455	0.933653	n.d.
	159.453	0.950124	n.d.
	161.45	0.972905	n.d.
	163.448	0.921284	n.d.
	165.46	0.968563	n.d.
	167.455	0.959036	n.d.
	169.453	0.952651	n.d.
	171.451	0.897803	n.d.
	173.448	0.938117	n.d.
	175.461	0.93598	n.d.
	177.456	0.944796	n.d.
	179.453	0.94055	n.d.
	181.451	0.919427	n.d.
	183.448	0.974058	n.d.
	185.461	0.940133	n.d.
	187.456	0.992598	n.d.
	189.453	0.931617	n.d.
	191.451	0.976935	n.d.
	193.448	0.935656	n.d.
	195.461	0.93816	n.d.
	197.456	0.946452	n.d.
	199.453	0.967345	n.d.

## Sheet: Figure 8b
Figure 8b: Time course of IBB-EGFP efflux induced by RanGTP
	Time (s)	+RanGTP	Exponential decay fit		Time (s)	w/o RanGTP (control)
	0	100	110.016		0	100
	15	98.0021	102.986		17	104.597
	25	97.6955	98.5511		34	105.412
	60	93.5387	84.4787		51	101.428
	70.867	85.8096	80.5325		68	107.857
	81.725	79.5986	76.7737		85	104.13
	92.585	70.5555	73.1897		102	105.57
	103.44	67.7636	69.7745		119	102.332
	114.297	66.2915	66.5181		136	106.17
	136.012	66.4909	60.4539		153	101.954
	146.87	57.7926	57.6323		170	100.629
	157.727	57.3996	54.9426		187	95.5728
	168.585	48.1875	52.3782		204	102.73
	179.442	49.9239	49.9337		221	97.5761
	201.157	49.1406	45.3814		238	102.763
	212.015	48.3299	43.2633		255	99.9212
	222.872	44.2054	41.2441		272	101.602
	244.587	37.274	37.4841		289	97.2979
	255.442	38.6902	35.735		306	99.8786
	266.302	37.5453	34.0668		323	93.7213
	277.157	37.106	32.4772		340	101.081
	288.015	32.554	30.9613		357	100.609
	298.872	28.2103	29.5164		374	97.6468
	309.73	28.9473	28.1387		391	97.7732
	320.587	25.777	26.8255		408	94.1264
	331.445	25.6502	25.5734		425	100.067
	342.302	25.3691	24.3799		442	94.0629
	353.16	26.7136	23.242		459	98.4358
	364.018	19.2791	22.1572		476	97.6706
	374.875	19.9867	21.1231		493	90.0375
	385.733	20.4456	20.1372		510	98.2037
	396.59	15.3589	19.1974		527	93.2004
	407.448	16.3151	18.3013		544	100.506
	418.305	17.6252	17.4472		561	94.5965
	429.163	14.3497	16.6329		578	95.6738
	440.02	15.7216	15.8566		595	98.5166
	450.878	13.6205	15.1165		612	94.4368
	461.733	14.1846	14.4112		629	95.3626
	472.593	12.231	13.7384		646	99.7049
	483.448	10.5179	13.0973		663	96.5254
	494.308	10.0463	12.4859		680	95.7235
	505.163	9.56666	11.9033		697	97.0945
	516.02	9.99513	11.3478		714	99.6437
	526.878	8.85812	10.8181		731	93.4977
	537.735	8.82661	10.3132		748	94.8402
	548.593	7.91275	9.83188		765	92.3937
	559.45	7.53247	9.37303		782	95.4024
	570.308	8.51913	8.93555		799	96.3176
	581.165	7.34377	8.51852		816	96.8345
	592.023	6.33544	8.12093		833	97.1094
	602.88	5.04307	7.74192		850	97.5352
	613.738	7.46453	7.38057		867	94.5312
	624.595	5.91386	7.03612		884	94.5175
	635.45	5.5777	6.7078		901	91.5417
	646.31	4.57826	6.39466		918	93.0972
	657.165	4.28636	6.09628		935	95.6085
	668.025	4.94096	5.81169		952	93.0463
	678.88	4.09284	5.5405		969	91.8941
	689.738	3.63585	5.2819		986	94.8845
	700.595	3.53263	5.0354		1003	97.5348
	711.453	2.97453	4.80037
	722.31	2.95584	4.57634
	733.168	2.5185	4.36274
	744.025	2.61577	4.15913
	754.883	2.68367	3.96501
	765.74	2.81919	3.77996
	776.598	2.39956	3.60353
	787.455	2.15695	3.43535
	798.313	2.49983	3.27501
	809.171	2.50271	3.12215
	820.028	2.29343	2.97644
	830.883	2.0104	2.83755
	841.743	1.919	2.70509
	852.598	2.2383	2.57886
	863.456	1.98681	2.4585
	874.313	1.79622	2.34376
	885.171	1.64576	2.23437
	896.028	1.6016	2.13009
	906.886	1.84628	2.03067
	917.743	1.48661	1.9359
	928.601	1.39822	1.84554
	939.458	1.14866	1.75941
	950.316	1.4189	1.67729
	961.173	1.34515	1.59901
	972.031	1.37859	1.52438
	982.888	1.04153	1.45323
	993.746	1.55245	1.3854
	1004.6	1.41301	1.32076

## Sheet: Figure 8c
Figure 8c: Time course of IBB-EGFP efflux induced by RanGTP at different FG particle radii
	Time (s)	Radius 7.0-data	Radius 7.0-fit	Radius 5.3-data	Radius 5.3-fit	Radius 4.0-data	Radius 4.0-fit	Radius 2.8-data	Radius 2.8-fit	Radius 2.6-data	Radius 2.6-fit
	0	100	110.016	100	115.506	100	111.484	100	108.407	100	107.569
	15	98.0021	102.986	97.2273	106.753	97.7634	100.58	94.4642	94.7995	93.5031	91.4849
	25	97.6955	98.5511	98.1857	101.289	94.0621	93.9097	88.5132	86.6908	88.3661	82.1247
	60	93.5387	84.4787	90.4296	84.2763	81.4904	73.8599	64.8168	63.3964	55.9737	56.3035
	70.867	85.8096	80.5325	83.8529	79.5995	79.4683	68.5526	64.8481	57.5269	53.812	50.0822
	81.725	79.5986	76.7737	83.1935	75.1858	70.1013	63.6307	57.3974	52.2052	47.2259	44.5555
	92.585	70.5555	73.1897	79.8233	71.0161	58.7167	59.0613	50.3319	47.3751	40.141	39.6408
	103.44	67.7636	69.7745	70.588	67.0794	54.974	54.822	45.4218	42.9941	35.2598	35.2729
	114.297	66.2915	66.5181	69.3467	63.3602	52.2743	50.8862	42.0433	39.0178	31.351	31.3885
	136.012	66.4909	60.4539	64.4133	56.5288	49.0645	43.8418	33.9371	32.1347	25.0049	24.8636
	146.87	57.7926	57.6323	57.4561	53.3944	40.9243	40.694	29.5337	29.163	21.3782	22.1329
	157.727	57.3996	54.9426	54.8979	50.434	39.6521	37.7726	26.6104	26.4667	19.0333	19.7052
	168.585	48.1875	52.3782	47.4019	47.6375	30.0346	35.0606	22.0809	24.0196	15.3582	17.5465
	179.442	49.9239	49.9337	47.0969	44.9963	30.2384	32.5435	19.4907	21.7992	13.9501	15.6273
	201.157	49.1406	45.3814	44.7475	40.1448	29.3993	28.0383	16.3937	17.9557	11.4517	12.4034
	212.015	48.3299	43.2633	41.3576	37.9189	28.7157	26.0253	14.6008	16.2963	9.65823	11.0543
	222.872	44.2054	41.2441	38.8901	35.8165	24.4026	24.1569	12.1999	14.7906	8.45203	9.85477
	244.587	37.274	37.4841	31.5867	31.9548	18.4568	20.8127	9.30334	12.1843	5.88007	7.83992
	255.442	38.6902	35.735	31.6789	30.1834	19.243	19.3188	8.39575	11.0594	5.80846	6.99693
	266.302	37.5453	34.0668	29.9907	28.5095	18.3603	17.9315	7.34838	10.0381	5.01275	6.24706
	277.157	37.106	32.4772	27.9645	26.9291	17.7203	16.6444	6.59595	9.11174	4.62136	5.58063
	288.015	32.554	30.9613	24.8701	25.4359	13.5824	15.4494	5.86863	8.27088	3.70147	4.98792
	298.872	28.2103	29.5164	21.2878	24.0257	11.7669	14.3402	4.94055	7.5079	3.42789	4.46097
	309.73	28.9473	28.1387	21.4349	22.6935	11.2162	13.3106	4.59142	6.81548	3.13526	3.99239
	320.587	25.777	26.8255	18.5055	21.4352	9.39767	12.355	3.77396	6.18719	2.64269	3.57581
	331.445	25.6502	25.5734	17.6244	20.2467	9.2558	11.468	3.69054	5.617	2.51652	3.20537
	342.302	25.3691	24.3799	17.1529	19.1241	9.28752	10.6447	3.40673	5.09963	2.4406	2.87603
	353.16	26.7136	23.242	17.2794	18.0637	9.22115	9.8804	2.98555	4.63009	2.25332	2.58318
	364.018	19.2791	22.1572	12.9795	17.0621	6.01429	9.17101	2.41351	4.20401	1.8112	2.3228
	374.875	19.9867	21.1231	12.5562	16.1161	6.27836	8.51261	2.46298	3.81739	1.85121	2.09131
	385.733	20.4456	20.1372	13.0442	15.2225	5.60375	7.90142	2.13176	3.46653	1.74813	1.88546
	396.59	15.3589	19.1974	10.0955	14.3785	4.23047	7.33416	1.945	3.14816	1.42819	1.70245
	407.448	16.3151	18.3013	9.89208	13.5812	4.38882	6.80759	1.677	2.85924	1.3903	1.53972
	418.305	17.6252	17.4472	10.1656	12.8282	4.50052	6.31886	1.70395	2.59707	1.46807	1.39504
	429.163	14.3497	16.6329	8.10367	12.1169	3.50308	5.86518	1.57566	2.35915	1.18624	1.26639
	440.02	15.7216	15.8566	8.54357	11.4451	3.97249	5.44411	1.50124	2.14326	1.26201	1.15201
	450.878	13.6205	15.1165	7.57993	10.8105	3.40953	5.05323	1.346	1.94734	1.16309	1.05031
	461.733	14.1846	14.4112	7.34345	10.2112	3.27822	4.69052	1.44506	1.76959	1.24944	0.959904
	472.593	12.231	13.7384	6.42798	9.64493	2.62172	4.35369	1.2649	1.60822	1.04327	0.879484
	483.448	10.5179	13.0973	5.43005	9.11027	2.3049	4.04118	1.05537	1.46186	0.984187	0.808013
	494.308	10.0463	12.4859	5.00397	8.60503	2.10413	3.75098	1.05094	1.32897	1.02217	0.744436
	505.163	9.56666	11.9033	4.80322	8.12802	1.99556	3.48174	1.05991	1.20844	0.937901	0.687934
	516.02	9.99513	11.3478	4.86778	7.67737	1.90494	3.23178	1.04198	1.09905	0.921067	0.637686
	526.878	8.85812	10.8181	4.35629	7.25167	1.77658	2.99975	0.904553	0.999766	0.933608	0.593005
	537.735	8.82661	10.3132	4.16119	6.84961	1.76149	2.78439	1.05779	0.909681	0.916852	0.553281
	548.593	7.91275	9.83188	3.61139	6.46981	1.55943	2.58448	0.832417	0.827926	0.834791	0.517958
	559.45	7.53247	9.37303	3.54668	6.11109	1.47642	2.39893	0.850458	0.753743	0.85368	0.486554
	570.308	8.51913	8.93555	3.65942	5.77224	1.57749	2.2267	0.931559	0.68642	0.765323	0.45863
	581.165	7.34377	8.51852	3.28557	5.45221	1.29539	2.06684	0.879719	0.625333	0.727388	0.433803
	592.023	6.33544	8.12093	2.80448	5.14989	1.25459	1.91844	0.744468	0.569894	0.702125	0.411727
	602.88	5.04307	7.74192	2.32741	4.86436	0.960379	1.78071	0.697166	0.519591	0.647331	0.3921
	613.738	7.46453	7.38057	2.95839	4.59463	1.42212	1.65286	0.843721	0.473938	0.708421	0.374647
	624.595	5.91386	7.03612	2.54474	4.33989	1.0856	1.5342	0.758054	0.432515	0.727362	0.359131
	635.45	5.5777	6.7078	2.38517	4.09931	1.07503	1.42408	0.778239	0.394931	0.662057	0.345337
	646.31	4.57826	6.39466	2.02091	3.87197	0.845658	1.32181	0.719745	0.36081	0.533553	0.333067
	657.165	4.28636	6.09628	1.8628	3.65733	0.869796	1.22694	0.701732	0.329861	0.611556	0.322163
	668.025	4.94096	5.81169	1.98654	3.4545	0.972374	1.13883	0.645382	0.301764	0.626256	0.312462
	678.88	4.09284	5.5405	1.68551	3.263	0.797325	1.05708	0.600196	0.276278	0.501967	0.303842
	689.738	3.63585	5.2819	1.51094	3.08207	0.758171	0.981188	0.640816	0.253145	0.603074	0.296174
	700.595	3.53263	5.0354	1.625	2.91119	0.674974	0.910747	0.543873	0.232154	0.582025	0.289358
	711.453	2.97453	4.80037	1.30205	2.74977	0.603977	0.845357	0.507819	0.213104	0.470433	0.283297
	722.31	2.95584	4.57634	1.17006	2.59731	0.591871	0.784668	0.602534	0.195819	0.466166	0.277908
	733.168	2.5185	4.36274	1.21273	2.45329	0.484704	0.72833	0.51684	0.180132	0.381816	0.273116
	744.025	2.61577	4.15913	1.15507	2.31727	0.570829	0.676042	0.532654	0.165898	0.447251	0.268856
	754.883	2.68367	3.96501	1.15497	2.18878	0.61752	0.627504	0.456063	0.15298	0.495619	0.265067
	765.74	2.81919	3.77996	1.09178	2.06743	0.628134	0.582454	0.577728	0.141259	0.478785	0.261699
	776.598	2.39956	3.60353	1.05739	1.95279	0.50582	0.540635	0.516812	0.130621	0.45987	0.258705
	787.455	2.15695	3.43535	0.906109	1.84452	0.486196	0.501822	0.487523	0.120969	0.384105	0.256042
	798.313	2.49983	3.27501	1.04763	1.74225	0.511845	0.465793	0.541646	0.112209	0.405128	0.253674
	809.171	2.50271	3.12215	1.08758	1.64564	0.582824	0.43235	0.618265	0.104261	0.482974	0.251569
	820.028	2.29343	2.97644	1.01469	1.5544	0.546598	0.40131	0.485268	0.0970479	0.455707	0.249698
	830.883	2.0104	2.83755	0.92949	1.46823	0.498284	0.372505	0.521378	0.0905039	0.438743	0.248034
	841.743	1.919	2.70509	0.83041	1.38681	0.504347	0.345755	0.462689	0.0845628	0.3188	0.246554
	852.598	2.2383	2.57886	0.912974	1.30993	0.546616	0.320937	0.494261	0.079174	0.449307	0.245239
	863.456	1.98681	2.4585	0.901912	1.2373	0.501269	0.297895	0.519123	0.0742825	0.428154	0.244069
	874.313	1.79622	2.34376	0.753352	1.1687	0.474146	0.276508	0.480786	0.0698441	0.445118	0.243029
	885.171	1.64576	2.23437	0.778177	1.10389	0.445493	0.256655	0.408817	0.0658161	0.411346	0.242104
	896.028	1.6016	2.13009	0.771296	1.04269	0.430346	0.23823	0.440222	0.0621612	0.402968	0.241282
	906.886	1.84628	2.03067	0.8194	0.984873	0.51483	0.221125	0.510102	0.0588443	0.440851	0.240551
	917.743	1.48661	1.9359	0.706642	0.930268	0.371437	0.20525	0.435739	0.0558346	0.43661	0.239901
	928.601	1.39822	1.84554	0.7341	0.878686	0.406134	0.190514	0.359093	0.0531032	0.333604	0.239323
	939.458	1.14866	1.75941	0.577299	0.829968	0.333663	0.176837	0.359149	0.0506248	0.333422	0.238809
	950.316	1.4189	1.67729	0.736853	0.783947	0.4515	0.16414	0.462689	0.0483755	0.373516	0.238352
	961.173	1.34515	1.59901	0.632302	0.740482	0.35034	0.152356	0.440305	0.0463347	0.3188	0.237946
	972.031	1.37859	1.52438	0.71072	0.699423	0.462039	0.141417	0.422181	0.0444825	0.390454	0.237585
	982.888	1.04153	1.45323	0.527785	0.660645	0.323086	0.131265	0.325266	0.0428019	0.270302	0.237263
	993.746	1.55245	1.3854	0.696956	0.624013	0.471124	0.12184	0.444704	0.0412766	0.428258	0.236978
	1004.6	1.41301	1.32076	0.663958	0.589421	0.487726	0.113095	0.431145	0.0398929	0.381998	0.236724

## Sheet: Figure 8d
Figure 8d: time constant k for import cargo efflux against FG particle radius
	k	0.00440217	0.00525377	0.00686184	0.00894432	0.0108228
	radius (micrometer)	7	5.25	4	2.8	2.6

[truncated: 11 more sheets: Figure 9d, Supp.Fig.1, Supp.Fig.4a, Supp.Fig.4b, Supp.Fig.4c, Supp. Fig.5, Supp.Fig.6a, Supp.Fig.6b, Supp.Fig.8b, Supp.Fig.8c, Supp.Fig.9]
